# Supplementary material for: Design and maintenance of medical oxygen concentrators in Sub-Saharan Africa: a systematic review
Source: BMC Health Serv Res. 2025 Jan 29;25:171. doi: 10.1186/s12913-025-12315-6 (PMC11776221; doi:10.1186/s12913-025-12315-6)
Supplement: Supplementary file 1 — Supplementary Material 1. [file 12913_2025_12315_MOESM1_ESM.xlsx]

## Sheet: Search Terms 
Search Terms : Related to oxygen concentrator in all african countries.
		CATEGORY 1	AND	CATEGORY 2
		Africa OR Sub-Saharan Africa OR Angola OR Benin OR Botswana OR Burkina Faso OR Burundi OR Cameroon OR Cape Verde OR Central African Republic OR Chad OR Comoros OR Congo OR DRC OR Democratic Republic of the Congo OR Democratic Republic of Congo OR Cote d’Ivoire OR Ivory Coast OR Djibouti OR Equatorial Guinea OR Eritrea OR Ethiopia OR Gabon OR Gambia OR Ghana OR Guinea OR Guinea Bissau OR Kenya OR …		Oxygen Concentrator OR Oxygen Therapy device OR Oxygen Therapy Devices OR Pulse Oximetry OR Oxygen cylinder OR Oxygen Plant OR Concentrator AND Oxygen Supply OR Medical Oxygen OR Clinical Oxygen OR Oxygen Delivery OR Oxygen Availablity
DATABASE SEARCH
PUBMED		577
SCOPUS		201
WEB OF SCIENCE		279
Total		1057
