# Supplementary material for: Design and maintenance of medical oxygen concentrators in Sub-Saharan Africa: a systematic review
Source: BMC Health Serv Res. 2025 Jan 29;25:171. doi: 10.1186/s12913-025-12315-6 (PMC11776221; doi:10.1186/s12913-025-12315-6)
Supplement: Supplementary file 2 — Supplementary Material 2. [file 12913_2025_12315_MOESM2_ESM.xlsx]

## Sheet: 1st author
					SCREENING QUESTIONS		1. QUALITATIVE STUDIES					2. RANDOMIZED CONTROLLED TRIALS					3. NON-RANDOMIZED STUDIES					4. QUANTITATIVE DESCRIPTIVE STUDIES
Review	Reviewer 2	First author	Year	Citation	S1. Are there clear research questions?	S2. Do the collected data allow to address the research questions?	1.1. Is the qualitative approach appropriate to answer the research question?	1.2. Are the qualitative data collection methods adequate to address the research question?	1.3. Are the findings adequately derived from the data?	1.4. Is the interpretation of results sufficiently substantiated by data?	1.5. Is there coherence between qualitative data sources, collection, analysis and interpretation?	2.1. Is randomization appropriately performed?	2.2. Are the groups comparable at baseline?	2.3. Are there complete outcome data?	2.4. Are outcome assessors blinded to the intervention provided?	2.5 Did the participants adhere to the assigned intervention?	3.1. Are the participants representative of the target population?	3.2. Are measurements appropriate regarding both the outcome and intervention (or exposure)?	3.3. Are there complete outcome data?	3.4. Are the confounders accounted for in the design and analysis?	3.5. During the study period, is the intervention administered (or exposure occurred) as intended?	4.1. Is the sampling strategy relevant to address the research question?	4.2. Is the sample representative of the target population?	4.3. Are the measurements appropriate?	4.4. Is the risk of nonresponse bias low?	4.5. Is the statistical analysis appropriate to answer the research question?
DP	FDM	Bradley	2015	A retrospective analysis of oxygen concentrator maintenance needs and costs in a low-resource setting: experience from The Gambia	Yes	Yes																Yes	yes	Yes	Yes	Yes
DP	FDM	Graham	2020	Improving Hospital Oxygen Systems for COVID-19 in Low-Resource Settings: Lessons From the Field	Yes	Yes	Yes	Yes	Yes	Yes	Yes
KS	FDM	Vincente	2011	The functioning of oxygen concentrators in resource-limited settings: a situation assessment in two countries	Yes	Yes																Yes	Yes	Yes	Yes	Yes
KS	DP	Enarson	2008	Implementation of an oxygen concentrator system in district hospital paediatric wards throughout Malawi	Yes	Yes	Yes	Yes	Yes	Yes	Yes
KS	DP	E. Williams	2021	3D-printed activated charcoal inlet filters for oxygen concentrators: A circular economy approach	Yes	Yes																Yes	Yes	yes	Yes	Yes
FDM	KS	Rassool	2017	A Low-Pressure Oxygen Storage System for Oxygen Supply in Low-Resource Settings																		Yes	Yes	Yes	Yes	Yes
FDM	DP	H. Turnbull	2016	Solar-powered oxygen delivery: proof of concept	Yes	Yes																Yes	Yes	Yes	Yes	Yes
FDM	KS	Calderon	2019	Assessment of a storage system to deliver uninterrupted therapeutic oxygen during power outages in resource-limited settings	Yes	Yes																Yes	Yes	Yes	Yes	Yes
KS		Otiangala	2021	A feasibility study evaluating a reservoir storage system for continuous oxygen delivery for children with hypoxemia in Kenya	Yes	Yes																Yes	yes	Yes	Yes	Yes
KS		Hill	2009	Oxygen for treatment of severe pneumonia in The Gambia, West Africa: a situational analysis	Yes	Yes																Yes	Yes	Yes	Yes	Yes
		Otiangala	2020	Oxygen insecurity and mortality in resource‐constrained healthcare facilities in rural Kenya	Yes	Yes																Yes	Yes	Yes	Yes	Yes
		Tolla et al	2022	Decentralizing oxygen availability and use at primary care level for children under-fve with severe pneumonia, at 12 Health Centers in Ethiopia: a pre-post non-experimental study	Yes	Yes																Yes	Yes	Yes	Yes	Yes
		Tolla et al	2021	Changes in the availability of medical oxygen and its clinical practice in Ethiopia during a national scale-up program: a time series design from thirty-two public hospitals	Yes	Yes																Yes	yes	Yes	Yes	Yes
		Nabwire	2018	Oxygen Availability and Nursing Capacity for Oxygen Therapy in Ugandan Paediatric Wards	Yes	Yes																Yes	Yes	Yes	Yes	Yes
		Huang	2021	Estimated Cost-effectiveness of Solar-Powered Oxygen Delivery for Pneumonia in Young Children in Low-Resource Settings	Yes	Yes																Yes	yes	Yes	Yes	Yes
		Bradley	2016	Implementation and 8-year follow-up of an uninterrupted oxygen supply system in a hospital in The Gambia	Yes	Yes																Yes	yes	Yes	Yes	Yes
		Olugbenga	2002	Use of an oxygen concentrator in a Nigerian neonatal unit: Economic implications and reliability	Yes	Yes																Yes	yes	Yes	Yes	Yes
		Howie et al.	2009	Meeting oxygen needs in Africa: an options analysis from the Gambia	Yes	Yes																Yes	yes	Yes	Yes	Yes
		Dobson		Oxygen concentrators and cylinders	Yes	Yes
		Perrelet	2004	The oxygen concentrator: an appropriate technology for treating hypoxaemic children in developing countries	Yes	Yes																Yes	yes	Yes	Yes	Yes

## Sheet: 2nd Author
					SCREENING QUESTIONS		1. QUALITATIVE STUDIES					2. RANDOMIZED CONTROLLED TRIALS					3. NON-RANDOMIZED STUDIES					4. QUANTITATIVE DESCRIPTIVE STUDIES
Review	Reviewer 2	First author	Year	Citation	S1. Are there clear research questions?	S2. Do the collected data allow to address the research questions?	1.1. Is the qualitative approach appropriate to answer the research question?	1.2. Are the qualitative data collection methods adequate to address the research question?	1.3. Are the findings adequately derived from the data?	1.4. Is the interpretation of results sufficiently substantiated by data?	1.5. Is there coherence between qualitative data sources, collection, analysis and interpretation?	2.1. Is randomization appropriately performed?	2.2. Are the groups comparable at baseline?	2.3. Are there complete outcome data?	2.4. Are outcome assessors blinded to the intervention provided?	2.5 Did the participants adhere to the assigned intervention?	3.1. Are the participants representative of the target population?	3.2. Are measurements appropriate regarding both the outcome and intervention (or exposure)?	3.3. Are there complete outcome data?	3.4. Are the confounders accounted for in the design and analysis?	3.5. During the study period, is the intervention administered (or exposure occurred) as intended?	4.1. Is the sampling strategy relevant to address the research question?	4.2. Is the sample representative of the target population?	4.3. Are the measurements appropriate?	4.4. Is the risk of nonresponse bias low?	4.5. Is the statistical analysis appropriate to answer the research question?
DP	FDM	Bradley	2015	A retrospective analysis of oxygen concentrator maintenance needs and costs in a low-resource setting: experience from The Gambia	Yes	Yes																Yes	yes	Yes	Yes	Yes
DP	FDM	Graham	2020	Improving Hospital Oxygen Systems for COVID-19 in Low-Resource Settings: Lessons From the Field	Yes	Yes	Yes	Yes	Yes	Yes	Yes
KS	FDM	Vincente	2011	The functioning of oxygen concentrators in resource-limited settings: a situation assessment in two countries	Yes	Yes																Yes	Yes	Yes	Yes	Yes
KS	DP	Enarson	2008	Implementation of an oxygen concentrator system in district hospital paediatric wards throughout Malawi	Yes	Yes	Yes	Yes	Yes	Yes	Yes
KS	DP	E. Williams	2021	3D-printed activated charcoal inlet filters for oxygen concentrators: A circular economy approach	Yes	Yes																Yes	Yes	yes	Yes	Yes
FDM	KS	Rassool	2017	A Low-Pressure Oxygen Storage System for Oxygen Supply in Low-Resource Settings																		Yes	Yes	Yes	Yes	Yes
FDM	DP	H. Turnbull	2016	Solar-powered oxygen delivery: proof of concept	Yes	Yes																Yes	Yes	Yes	Yes	Yes
FDM	KS	Calderon	2019	Assessment of a storage system to deliver uninterrupted therapeutic oxygen during power outages in resource-limited settings	Yes	Yes																Yes	No	Yes	Yes	Yes
KS		Otiangala	2021	A feasibility study evaluating a reservoir storage system for continuous oxygen delivery for children with hypoxemia in Kenya	Yes	Yes																Yes	yes	Yes	Yes	Yes
KS		Hill	2009	Oxygen for treatment of severe pneumonia in The Gambia, West Africa: a situational analysis	Yes	Yes																Yes	Yes	Yes	Yes	Yes
		Otiangala	2020	Oxygen insecurity and mortality in resource‐constrained healthcare facilities in rural Kenya	Yes	Yes																Yes	Yes	Yes	Yes	Yes
		Tolla et al	2022	Decentralizing oxygen availability and use at primary care level for children under-fve with severe pneumonia, at 12 Health Centers in Ethiopia: a pre-post non-experimental study	Yes	Yes																Yes	Yes	Yes	Yes	Yes
		Tolla et al	2021	Changes in the availability of medical oxygen and its clinical practice in Ethiopia during a national scale-up program: a time series design from thirty-two public hospitals	Yes	Yes																Yes	yes	Yes	Yes	Yes
		Nabwire	2018	Oxygen Availability and Nursing Capacity for Oxygen Therapy in Ugandan Paediatric Wards	Yes	Yes																Yes	Yes	Yes	Yes	Yes
		Huang	2021	Estimated Cost-effectiveness of Solar-Powered Oxygen Delivery for Pneumonia in Young Children in Low-Resource Settings	Yes	Yes																Yes	yes	Yes	Yes	Yes
		Bradley	2016	Implementation and 8-year follow-up of an uninterrupted oxygen supply system in a hospital in The Gambia	Yes	Yes																Yes	yes	Yes	Yes	Yes
		Olugbenga	2002	Use of an oxygen concentrator in a Nigerian neonatal unit: Economic implications and reliability	Yes	Yes																Yes	yes	Yes	Yes	Yes
		Howie et al.	2009	Meeting oxygen needs in Africa: an options analysis from the Gambia	Yes	Yes																Yes	yes	Yes	Yes	Yes
		Dobson		Oxygen concentrators and cylinders	Yes	Yes
		Perrelet	2004	The oxygen concentrator: an appropriate technology for treating hypoxaemic children in developing countries	Yes	Yes																Yes	yes	Yes	Yes	Yes

## Sheet: Final QA
					SCREENING QUESTIONS		1. QUALITATIVE STUDIES					2. RANDOMIZED CONTROLLED TRIALS					3. NON-RANDOMIZED STUDIES					4. QUANTITATIVE DESCRIPTIVE STUDIES
Review	Reviewer 2	First author	Year	Citation	S1. Are there clear research questions?	S2. Do the collected data allow to address the research questions?	1.1. Is the qualitative approach appropriate to answer the research question?	1.2. Are the qualitative data collection methods adequate to address the research question?	1.3. Are the findings adequately derived from the data?	1.4. Is the interpretation of results sufficiently substantiated by data?	1.5. Is there coherence between qualitative data sources, collection, analysis and interpretation?	2.1. Is randomization appropriately performed?	2.2. Are the groups comparable at baseline?	2.3. Are there complete outcome data?	2.4. Are outcome assessors blinded to the intervention provided?	2.5 Did the participants adhere to the assigned intervention?	3.1. Are the participants representative of the target population?	3.2. Are measurements appropriate regarding both the outcome and intervention (or exposure)?	3.3. Are there complete outcome data?	3.4. Are the confounders accounted for in the design and analysis?	3.5. During the study period, is the intervention administered (or exposure occurred) as intended?	4.1. Is the sampling strategy relevant to address the research question?	4.2. Is the sample representative of the target population?	4.3. Are the measurements appropriate?	4.4. Is the risk of nonresponse bias low?	4.5. Is the statistical analysis appropriate to answer the research question?
DP	FDM	Bradley	2015	A retrospective analysis of oxygen concentrator maintenance needs and costs in a low-resource setting: experience from The Gambia	Yes	Yes																Yes	yes	Yes	Yes	Yes
DP	FDM	Graham	2020	Improving Hospital Oxygen Systems for COVID-19 in Low-Resource Settings: Lessons From the Field	Yes	Yes	Yes	Yes	Yes	Yes	Yes
KS	FDM	Vincente	2011	The functioning of oxygen concentrators in resource-limited settings: a situation assessment in two countries	Yes	Yes																Yes	Yes	Yes	Yes	Yes
KS	DP	Enarson	2008	Implementation of an oxygen concentrator system in district hospital paediatric wards throughout Malawi	Yes	Yes	Yes	Yes	Yes	Yes	Yes
KS	DP	E. Williams	2021	3D-printed activated charcoal inlet filters for oxygen concentrators: A circular economy approach	Yes	Yes																Yes	Yes	yes	Yes	Yes
FDM	KS	Rassool	2017	A Low-Pressure Oxygen Storage System for Oxygen Supply in Low-Resource Settings																		Yes	Yes	Yes	Yes	Yes
FDM	DP	H. Turnbull	2016	Solar-powered oxygen delivery: proof of concept	Yes	Yes																Yes	Yes	Yes	Yes	Yes
FDM	KS	Calderon	2019	Assessment of a storage system to deliver uninterrupted therapeutic oxygen during power outages in resource-limited settings	Yes	Yes																Yes	Yes	Yes	Yes	Yes
KS		Otiangala	2021	A feasibility study evaluating a reservoir storage system for continuous oxygen delivery for children with hypoxemia in Kenya	Yes	Yes																Yes	yes	Yes	Yes	Yes
KS		Hill	2009	Oxygen for treatment of severe pneumonia in The Gambia, West Africa: a situational analysis	Yes	Yes																Yes	Yes	Yes	Yes	Yes
		Otiangala	2020	Oxygen insecurity and mortality in resource‐constrained healthcare facilities in rural Kenya	Yes	Yes																Yes	Yes	Yes	Yes	Yes
		Tolla et al	2022	Decentralizing oxygen availability and use at primary care level for children under-fve with severe pneumonia, at 12 Health Centers in Ethiopia: a pre-post non-experimental study	Yes	Yes																Yes	Yes	Yes	Yes	Yes
		Tolla et al	2021	Changes in the availability of medical oxygen and its clinical practice in Ethiopia during a national scale-up program: a time series design from thirty-two public hospitals	Yes	Yes																Yes	yes	Yes	Yes	Yes
		Nabwire	2018	Oxygen Availability and Nursing Capacity for Oxygen Therapy in Ugandan Paediatric Wards	Yes	Yes																Yes	Yes	Yes	Yes	Yes
		Huang	2021	Estimated Cost-effectiveness of Solar-Powered Oxygen Delivery for Pneumonia in Young Children in Low-Resource Settings	Yes	Yes																Yes	yes	Yes	Yes	Yes
		Bradley	2016	Implementation and 8-year follow-up of an uninterrupted oxygen supply system in a hospital in The Gambia	Yes	Yes																Yes	yes	Yes	Yes	Yes
		Olugbenga	2002	Use of an oxygen concentrator in a Nigerian neonatal unit: Economic implications and reliability	Yes	Yes																Yes	yes	Yes	Yes	Yes
		Howie et al.	2009	Meeting oxygen needs in Africa: an options analysis from the Gambia	Yes	Yes																Yes	yes	Yes	Yes	Yes
		Dobson		Oxygen concentrators and cylinders	Yes	Yes
		Perrelet	2004	The oxygen concentrator: an appropriate technology for treating hypoxaemic children in developing countries	Yes	Yes																Yes	yes	Yes	Yes	Yes
